# Supplementary material for: Effect of an Unsupervised Exercises-Based Athletics Injury Prevention Programme on Injury Complaints Leading to Participation Restriction in Athletics: A Cluster-Randomised Controlled Trial
Source: Int J Environ Res Public Health. 2021 Oct 28;18(21):11334. doi: 10.3390/ijerph182111334 (PMC8583284; doi:10.3390/ijerph182111334)
Supplement: Supplementary file 1 [file ijerph-18-11334-s001.zip]

Archive with 1 entries (1 files):
- ijerph-1414182-supplementary.pdf
